# Supplementary material for: Nitric Oxide and Abscisic Acid Mediate Heat Stress Tolerance through Regulation of Osmolytes and Antioxidants to Protect Photosynthesis and Growth in Wheat Plants
Source: Antioxidants (Basel). 2022 Feb 12;11(2):372. doi: 10.3390/antiox11020372 (PMC8869392; doi:10.3390/antiox11020372)
Supplement: Supplementary file 1 [file antioxidants-11-00372-s001.zip]

Archive with 1 entries (1 files):
- antioxidants-1593037-supplementary.pdf
